# Supplementary material for: Pockets as structural descriptors of EGFR kinase conformations
Source: PLoS One. 2017 Dec 11;12(12):e0189147. doi: 10.1371/journal.pone.0189147 (PMC5724837; doi:10.1371/journal.pone.0189147)
Supplement: S1 Table — (XLS) [file pone.0189147.s003.xls]

## Sheet: Structural_information
Pockets as structural descriptors of EGFR kinase conformations
Marcia Anahi Hasenahuer, German Patricio Barletta, Sebastián Fernández-Alberti, Gustavo Parisi and María Silvina Fornasari
S1 Table. Complete set of all available experimental EGFR kinase structures and structural characterization
PDB_chain	Mutations	Conformer	Ligand, peptide, ion	Dfg	dFg	Distance K745 epsilon N-O1 gamma E762 (Å)	Distance K745 epsilonN-O2 gamma E762 (Å)	Resolution (Å)	Reference
1M14_A		AM		in	0	3.77057	3.77733	2.6	2002, Stamos J. et al.		Conformers classification
1M17_A		AM	Erlotinib	in	0	3.55854	3.05257	2.6	2002, Stamos J. et al.		AM	Active monomer
1XKK_A		IM	Lapatinib	in	2	13.5043	14.9028	2.4	2004, Wood E.R. et al.		IM	Inactive monomer
2EB2_A	G719S	AM		in	0	3.06993	3.52743	2.5	2012, Yoshikawa S. et al.		IM-AM	Monomer with active and inactive characteristics
2EB3_A	L858R	AM	AMP-PNP	in	0	3.59564	3.44275	2.84	2012, Yoshikawa S. et al.		AD-A	Acceptor chain in asymmetric dimer
2GS2_A		AM		in	0	3.28527	4.34647	2.8	2006, Zhang X. et al.		AD-B	Donor chain in asymmetric dimer
2GS6_A		AM	ATP analog peptide at SBS	in	0	4.568	4.32001	2.6	2006, Zhang X. et al.		ADHer3	Acceptor chain in hetero-asymmetric dimer with Her3
2GS7_A	V948R	ID	AMP-PNP Mg2+	in	3	13.0754	14.9984	2.6	2006, Zhang X. et al.		ID	Chain in inactive dimer
2GS7_B	V948R	ID	AMP-PNP Mg2+	in	3	14.7677	14.3086	2.6	2006, Zhang X. et al.		HOD	Chain in inactive Higher Order than Dimer assemblies
2ITN_A	G719S	AM	AMP-PNP	in	0	3.40749	3.54321	2.47	2007, Yun C.-H. et al.		ID-Mig	Chain in inactive dimer with a Mig6 peptide bound to his C-lobe
2ITO_A	G719S	AM	Gefitinib	in	0	3.16127	3.68988	3.25	2007, Yun C.-H. et al.		HOD-Mig	Chain in inactive Higher Order than Dimer assemblies with a Mig6 peptide bound to his C-lobe
2ITP_A	G719S	AM	Pyrrolo[3,2-d]pyrimidine derived	in	0	2.9674	3.05776	2.74	2007, Yun C.-H. et al.		AD?	Active chains but linked together in a dimer (possible crystallisation artefact)
2ITQ_A	G719S	AM	Staurosporine	in	0	2.49622	3.4636	2.68	2007, Yun C.-H. et al.
2ITT_A	L858R	AM	Pyrrolo[3,2-d]pyrimidine derived	in	0	2.86682	3.7682	2.73	2007, Yun C.-H. et al.		Columns description
2ITU_A	L858R	AM	Staurosporine	in	0	4.12626	3.77389	2.8	2007, Yun C.-H. et al.		PDB_chain	PDB and corresponding chain
2ITV_A	L858R	AM	AMP-PNP	in	0	3.46213	4.00947	2.47	2007, Yun C.-H. et al.		Mutations	Mutations present in the crystal
2ITW_A		AM	Staurosporine analog	in	0	3.92406	4.44082	2.88	2007, Yun C.-H. et al.		Conformer	Conformer classification as described in primary citation. For 4WD5, 4WKQ and 4WRG (no available citation) proposed by comparison with other well described conformers
2ITX_A		AM	AMP-PNP	in	0	3.73914	3.58327	2.98	2007, Yun C.-H. et al.
2ITY_A		AM	Gefitinib	in	0	2.83107	3.71208	3.42	2007, Yun C.-H. et al.
2ITZ_A	L858R	AM	Gefitinib	in	0	3.63431	3.82896	2.72	2007, Yun C.-H. et al.		Ligand, peptide, ion	ATP analogs and inhibitors, exogen peptides, and ions, present in the crystal
2J5E_A		AM	13-JAB (irreversible)	in	0	2.69242	2.74087	3.1	2007, Blair J.A. et al.		Dfg	D855 orientation, inward to the active site, outward from the active site, as shown in S1 Fig a)
2J5F_A		AM	DJK (irreversible)	in	0	2.81339	3.09119	3	2007, Blair J.A. et al.		dFg	F856 orientation, according to 5 different positions shown in S1 Fig b)
2J6M_A		AM	Pyrrolo[3,2-d]pyrimidine derived	in	0	3.02092	3.08216	3.1	2007, Yun C.-H. et al.		N-O1 (Å)	Ion pair distance distance between N from K745 and O1 of E762
2JIT_A	T790M	AD-A		in	0	2.50234	3.4068	3.1	2008, Yun C.-H. et al.		N-O2 (Å)	Ion pair distance distance between N from K745 and O2 of E762
2JIT_B	T790M	AD-B		up	4	3.16403	3.21308	3.1	2008, Yun C.-H. et al.		Resolution (Å)	Resolution of the crystal
2JIU_A	T790M	AD-A	Pyrrolo[3,2-d]pyrimidine derived	in	0	4.00208	5.11992	3.05	2008, Yun C.-H. et al.		Reference	Primary citation
2JIU_B	T790M	AD-B		up	4	3.59044	2.95928	3.05	2008, Yun C.-H. et al.
2JIV_A	T790M	ID	Neratinib derived (irreversible)	in	2	10.1083	11.6661	3.5	2008, Yun C.-H. et al.		References for Ligand, peptide, ion column
2JIV_B	T790M	ID	Neratinib derived (irreversible)	in	2	14.0629	15.6945	3.5	2008, Yun C.-H. et al.		SBS: substrate binding site
2RF9_A		ID-Mig	Mig6 peptide at interface	out	5	12.8238	11.08	3.5	2007, Zhang X. et al.		Interface: refers to the C-lobe interface observed in assymmetric dimers
2RF9_B		ID-Mig	Mig6 peptide at interface	out	5	9.90499	10.8111	3.5	2007, Zhang X. et al.		Irreversible: inhibitor which is supposed to covalently bond to Cys797
2RFD_A	K823E	ID-Mig	Mig6 peptide at interface	in	3	13.7504	15.9539	3.6	2007, Zhang X. et al.
2RFD_B	K823E	ID-Mig	Mig6 peptide at interface	in	3	16.1683	14.5906	3.6	2007, Zhang X. et al.
2RFE_A	K823E	HOD-Mig	Mig6 peptide at interface	in	3	13.8998	15.248	2.9	2007, Zhang X. et al.
2RFE_B	K823E	HOD-Mig	Mig6 peptide at interface	in	3	13.7061	15.2277	2.9	2007, Zhang X. et al.
2RFE_C	K823E	HOD		in	3	13.6555	15.2517	2.9	2007, Zhang X. et al.
2RFE_D	K823E	HOD		in	3	13.4296	15.278	2.9	2007, Zhang X. et al.
2RGP_A		IM	Hydrazone	in	2	12.9815	14.6587	2	2008, Xu G. et al.
3BEL_A		IM	Oxime	in	2	13.4895	14.9447	2.3	2008, Xu G. et al.
3GOP_A	K745M	IM		up	1	13.4895	14.9447	2.8	2009, Red Brewer M et al.
3GT8_A	V948R	HOD	AMP-PNP Mg2+	in	3	14.9565	16.1238	2.96	2009, Jura N. et al.
3GT8_B	V948R	HOD	AMP-PNP Mg2+	in	3	14.7522	13.7165	2.96	2009, Jura N. et al.
3GT8_C	V948R	HOD	AMP-PNP Mg2+	in	3	13.2834	15.2781	2.96	2009, Jura N. et al.
3GT8_D	V948R	HOD	AMP-PNP Mg2+	in	3	15.2358	13.5142	2.96	2009, Jura N. et al.
3IKA_A	T790M	AD-A	WZ4002 (irreversible)	in	0	3.2201	4.65965	2.9	2009, Zhou W. et al.
3IKA_B	T790M	AD-B		up	4	2.72133	3.10421	2.9	2009, Zhou W. et al.
3LZB_A	V948R	HOD	imidazo[2,1-b]thiazole	in	2	16.0671	16.7212	2.7	2010, Fidanze S.D. et al.
3LZB_B	V948R	HOD	imidazo[2,1-b]thiazole	in	2	16.097	16.8487	2.7	2010, Fidanze S.D. et al.
3LZB_C	V948R	HOD	imidazo[2,1-b]thiazole	in	2	16.0453	16.7345	2.7	2010, Fidanze S.D. et al.
3LZB_D	V948R	HOD	imidazo[2,1-b]thiazole	in	2	17.0425	17.5972	2.7	2010, Fidanze S.D. et al.
3UG1_A	G719S, T790M	AM		in	0	4.64954	3.19546	2.75	2012, Yoshikawa S. et al.
3UG2_A	G719S, T790M	AM	Gefitinib	in	0	4.94155	5.18759	2.5	2012, Yoshikawa S. et al.
3VJN_A	G719S, T790M	AM	AMP-PNP	in	0	4.15943	4.30548	2.34	2012, Yoshikawa S. et al.
3VJO_A		AM	AMP-PNP	in	0	4.55008	4.77473	2.64	2012, Yoshikawa S. et al.
3W2O_A	T790M, L858R	AM	Pyrrolo[3,2-d]pyrimidine derived	in	0	9.17003	8.52326	2.35	2013, Sogabe S. et al.
3W2P_A	T790M, L858R	AM	Pyrrolo[3,2-d]pyrimidine derived	in	0	9.84647	9.19666	2.05	2013, Sogabe S. et al.
3W2Q_A	T790M, L858R	AM	Neratinib (irreversible)	in	0	5.92547	5.7529	2.2	2013, Sogabe S. et al.
3W2R_A	T790M, L858R	IM	Neratinib derived (irreversible)	in	2	11.0259	9.80582	2.05	2013, Sogabe S. et al.
3W2S_A		IM	Neratinib derived (irreversible)	in	2	14.7655	13.3174	1.9	2013, Sogabe S. et al.
3W32_A		IM	Pyrimido[4,5-b]azepine derived	in	2	15.6364	13.5981	1.8	2013, Kawakita Y. et al.
3W33_A		IM	Pyrimido[4,5-b]azepine derived	in	2	17.0733	15.5781	1.7	2013, Kawakita Y. et al.
4G5J_A		AM	Afatinib (irreversible)	in	0	4.312	3.48114	2.8	2012, Solca F. et al.
4G5P_A	T790M	AD-A	Afatinib (irreversible)	in	0	2.94485	3.00197	3.17	2012, Solca F. et al.
4G5P_B	T790M	AD-B		up	4	3.12931	2.90849	3.17	2012, Solca F. et al.
4HJO_A	V948R	IM	Erlotinib	in	3	13.3001	15.123	2.75	2012, Park J.H. et al.
4I1Z_A	L858R, T790M, V948R	IM		out	5	10.5151	9.20418	3	2013, Gajiwala K.S. et al.
4I20_A	L858R, V948R	IM		out	5	10.4982	11.5988	3.34	2013, Gajiwala K.S. et al.
4I21_A	L858R, T790M	ID-Mig	Mig6 peptide at interface	out	5	10.1804	9.64677	3.5	2013, Gajiwala K.S. et al.
4I21_B	L858R, T790M	ID-Mig	Mig6 peptide at interface	out	5	10.1547	9.61964	3.5	2013, Gajiwala K.S. et al.
4I22_A	L858R, T790M, V948R	IM	Gefitinib	in	3	13.8719	12.1766	1.71	2013, Gajiwala K.S. et al.
4I23_A		AM	Dacomitinib	in	0	3.14816	2.7847	2.8	2013, Gajiwala K.S. et al.
4I24_A	T790M	ID	Dacomitinib	in	3	14.5596	12.8294	1.8	2013, Gajiwala K.S. et al.
4I24_B	T790M	ID	Dacomitinib	in	3	12.5658	14.3623	1.8	2013, Gajiwala K.S. et al.
4JQ7_A		AM	KJQ	in	0	3.1108	2.76393	2.73	2013, Peng Y.H. et al.
4JQ8_A		AM	KJ8	in	0	2.66898	2.82557	2.83	2013, Peng Y.H. et al.
4JR3_A		AM	KJR	in	0	3.19589	2.79897	2.7	2013, Peng Y.H. et al.
4JRV_A		AM	KJV	in	0	2.8764	2.87659	2.8	2013, Peng Y.H. et al.
4LI5_A		AM	1WY (irreversible)	in	0	4.77132	3.26108	2.64	2013, Ward R.A. et al.
4LL0_A	L858R, T790M	AD-A	PD168393 (irreversible)	in	0	3.65484	4.35038	4	2013, Red Brewer M. et al.
4LL0_B	L858R, T790M	AD-B	PD168393 (irreversible)	in	0	3.70478	4.32024	4	2013, Red Brewer M. et al.
4LQM_A	L858R	AM	PD168393 (irreversible)	in	0	3.11832	2.83107	2.5	2013, Yasuda H. et al.
4LRM_A	D770_N771insNPG	AD?	PD168393 (irreversible)	in	0	2.25041	2.53009	3.53	2013, Yasuda H. et al.
4LRM_B	D770_N771insNPG	AD?	PD168393 (irreversible)	in	0	2.29918	2.39184	3.53	2013, Yasuda H. et al.
4LRM_C	D770_N771insNPG	AD?	PD168393 (irreversible)	in	0	3.07146	3.21101	3.53	2013, Yasuda H. et al.
4LRM_D	D770_N771insNPG	AD?	PD168393 (irreversible)	in	0	3.07502	3.34122	3.53	2013, Yasuda H. et al.
4LRM_E	D770_N771insNPG	AD?	PD168393 (irreversible)	in	0	2.98312	3.30042	3.53	2013, Yasuda H. et al.
4R3P_A	L858R	AM	Mig6 peptide at SBS	in	0	4.37727	4.82537	2.9	2015, Park E. et al
4R3R_A	L858R	AM	Mig6 peptide at SBS	in	0	4.45261	4.93792	3.25	2015, Park E. et al
4R5S_A	L858R	AM	FIIN-3 (irreversible)	in	0	4.99156	6.91988	3	2014, Tan L. et al.
4RIW_B	V948R	ADHer3	ADP	in	0	3.77283	2.57677	3.1	2014, Littlefield P. et al.
4RIW_D	V948R	ADHer3	ADP	in	0	3.08142	3.52826	3.1	2014, Littlefield P. et al.
4RIX_B	V948R	ADHer3	ADP	in	0	3.33509	2.85067	3.1	2014, Littlefield P. et al.
4RIX_D	V948R	ADHer3	ADP	in	0	2.79616	2.12966	3.1	2014, Littlefield P. et al.
4RIY_B	V948R, F997A, L1001A	ADHer3	ADP	in	0	3.22736	2.95014	2.98	2014, Littlefield P. et al.
4RIY_D	V948R, F997A, L1001A	ADHer3	ADP	in	0	2.32706	2.90557	2.98	2014, Littlefield P. et al.
4RJ4_A	T790M, L858R, E865A, E866A, K867A	AM	Diaminopyrimidine derived	in	0	2.80257	3.93751	2.78	2014, Hanan E.J. et al.
4RJ5_A	T790M, L858R, E865A, E866A, K867A	AM	Diaminopyrimidine derived	in	0	2.80258	3.49469	3.1	2014, Hanan E.J. et al.
4RJ6_A	T790M, L858R, E865A, E866A, K867A	AM	Diaminopyrimidine derived	in	0	2.79288	3.73988	2.7	2014, Hanan E.J. et al.
4RJ7_A	T790M, L858R, E865A, E866A, K867A	AM	Diaminopyrimidine derived	in	0	3.23833	3.33382	2.55	2014, Hanan E.J. et al.
4RJ8_A	T790M, L858R, E865A, E866A, K867A	AM	Diaminopyrimidine derived	in	0	2.79409	3.58803	2.5	2014, Hanan E.J. et al.
4TKS_A		AM		in	0	3.58613	3.23966	3.2	2014, Liu Q. et al.
4WD5_A	T790M	AD-A	QL-X138 (irreversible)	in	0	3.90885	5.5365	3.3	Unpublished, 2014, Wu H. et al.
4WD5_B	T790M	AD-B		up	4	3.76318	3.73909	3.3	Unpublished, 2014, Wu H. et al.
4WKQ_A		AM	Gefitinib	in	0	3.59959	2.7769	1.85	Unpublished, Yosaatmadja Y et al.
4WRG_A		AM		in	0	3.87606	4.6313	1.9	Unpublished, Squire C.J. et al
4ZAU_A		AM	AZD9291	in	0	3.79073	3.50611	2.8	2015, Yosaatmadja Y. et al.
4ZJV_A		ID-Mig	Mig6 peptide at SBS and interface	out	5	9.46578	8.6178	2.7	2015, Park E. et al
4ZJV_B		ID-Mig	Mig6 peptide at SBS and interface	out	5	10.0601	9.26823	2.7	2015, Park E. et al
5C8K_A	T790M, L858R, E865A, E866A, K867A	AM	4YV	in	0	2.76515	3.74217	3	2015, Heald R et al.
5C8M_A	T790M, L858R, E865A, E866A, K867A	AM	4YW	in	0	2.80241	3.77316	2.9	2015, Heald R et al.
5C8N_A	T790M, L858R, E865A, E866A, K867A	AM	4YX	in	0	2.83719	2.86226	2.4	2015, Heald R et al.
5CAL_A	T790M, L858R, E865A, E866A, K867A	AM	4Z8	in	0	2.94875	3.25778	2.7	2015, Heald R et al.
5CAN_A	T790M, L858R, E865A, E866A, K867A	AM	4ZB	in	0	2.8382	3.93731	2.8	2015, Heald R et al.
5CAO_A	T790M, L858R, E865A, E866A, K867A	AM	4ZG	in	0	3.03286	3.53719	2.6	2015, Heald R et al.
5CAP_A	T790M, L858R, E865A, E866A, K867A	AM	4ZH	in	0	2.78634	3.58668	2.4	2015, Heald R et al.
5CAQ_A	T790M, L858R, E865A, E866A, K867A	AM	4ZJ	in	0	2.80157	3.06044	2.5	2015, Heald R et al.
5CAS_A	T790M, L858R, E865A, E866A, K867A	AM	4ZQ	in	0	2.83208	2.91398	2.1	2015, Heald R et al.
5CAU_A	T790M, L858R, E865A, E866A, K867A	AM	4ZR	in	0	2.78614	2.97073	2.25	2015, Heald R et al.
5CAV_A		AM	4ZQ	in	0	2.88582	3.30683	2.73	2015, Heald R et al.
5CNN_A	I706Q	ID	AMP-PNP	in	2	12.1711	11.3969	1.9	2015, Kovacs E. et al.
5CNN_B	I706Q	ID	AMP-PNP	in	3	14.6259	12.7591	1.9	2015, Kovacs E. et al.
5CNO_A	V948R	ID	AMP-PNP	in	3	14.6415	12.9439	1.55	2015, Kovacs E. et al.
5CNO_B	V948R	ID	AMP-PNP	in	2	14.3349	12.6073	1.55	2015, Kovacs E. et al.
5CZH_A	L858R	AM	Peptide at SBS	in	0	3.77893	4.34837	2.73	2015, Begley M.J. et al,
5CZI_A	L858R	AM	Peptide at SBS	in	0	5.59176	5.71343	2.6	2015, Begley M.J. et al,
5EDP_A	T790M, L858R, E865A, E866A, K867A	AM		in	0	2.86266	2.79989	2.9	2016, Hanan E.J., et al
5EDQ_A	T790M, L858R, E865A, E866A, K867A	AM	5N3	in	0	2.90263	3.6021	2.8	2016, Hanan E.J., et al
5EDR_A	T790M, L858R, E865A, E866A, K867A	AM	5N4	in	0	2.88133	3.04818	2.6	2016, Hanan E.J., et al
5EM5_A	T790M, L858R, E865A, E866A, K867A	AM	Pyridone derived	in	0	3.10071	3.22237	2.65	2016, Bryan M. C. et al.
5EM6_A	T790M, L858R, E865A, E866A, K867A	AM	Pyridone derived	in	0	2.76857	3.55539	2.78	2016, Bryan M. C. et al.
5EM7_A	T790M, L858R, E865A, E866A, K867A	AM	Pyridone derived	in	0	2.80679	3.1084	2.81	2016, Bryan M. C. et al.
5EM8_A		AM	Pyridone derived	in	0	3.46177	2.94341	2.8	2016, Bryan M. C. et al.
5HG5_A	T790M, L858R, V948R	IM-AM	PF-06459988 derived (irreversible)	out	5	11.009	13.142	1.52	2016, Cheng H. et al.
5HG7_A	T790M, L858R, V948R	IM-AM	PF-06459988 (irreversible)	out	5	11.7509	9.74413	1.85	2016, Cheng H. et al.
5HG8_A	T790M, L858R, V948R	IM-AM	PF-06459988 derived (irreversible)	out	5	11.1852	13.2522	1.42	2016, Cheng H. et al.
5HG9_A	T790M, L858R, V948R	IM-AM	PF-06459988 derived (irreversible)	out	5	10.8053	12.9349	2.19	2016, Cheng H. et al.
5HIB_A	T790M, L858R, E865A, E866A, K867A	AM	Pyrazolopyrimidine	in	0	3.35219	2.79358	2.85	2016, Foster S.A. et al.
5HIC_A	T790M, L858R, E865A, E866A, K867A	AM	Imidazopyridinyl-aminopyrimidine	in	0	3.05956	3.06696	2.6	2016, Foster S.A. et al.
References
Begley, M.J. et al., 2015. EGF-receptor specificity for phosphotyrosine-primed substrates provides signal integration with Src. Nature structural & molecular biology, 22(12), pp.983–990.
Blair, J.A. et al., 2007. Structure-guided development of affinity probes for tyrosine kinases using chemical genetics. Nature chemical biology, 3(4), pp.229–238.
Bryan, M.C. et al., 2016. Pyridones as Highly Selective, Noncovalent Inhibitors of T790M Double Mutants of EGFR. ACS medicinal chemistry letters, 7(1), pp.100–104.
Cheng, H. et al., 2016. Discovery of 1-(3R,4R)-3-[(5-Chloro-2-[(1-methyl-1H-pyrazol-4-yl)amino]-7H-pyrrolo[2,3-d]pyrimidin-4-yloxy)methyl]-4-methoxypyrrolidin-1-ylprop-2-en-1-one (PF-06459988), a Potent, WT Sparing, Irreversible Inhibitor of T790M-Containing EGFR Mutants. Journal of medicinal chemistry, 59(5), pp.2005–2024.
Fidanze, S.D. et al., 2010. Imidazo[2,1-b]thiazoles: multitargeted inhibitors of both the insulin-like growth factor receptor and members of the epidermal growth factor family of receptor tyrosine kinases. Bioorganic & medicinal chemistry letters, 20(8), pp.2452–2455.
Gajiwala, K.S. et al., 2013. Insights into the aberrant activity of mutant EGFR kinase domain and drug recognition. Structure , 21(2), pp.209–219.
Hanan, E.J. et al., 2014. Discovery of selective and noncovalent diaminopyrimidine-based inhibitors of epidermal growth factor receptor containing the T790M resistance mutation. Journal of medicinal chemistry, 57(23), pp.10176–10191.
Heald, R. et al., 2015. Noncovalent Mutant Selective Epidermal Growth Factor Receptor Inhibitors: A Lead Optimization Case Study. Journal of medicinal chemistry, 58(22), pp.8877–8895.
Jura, N. et al., 2009. Mechanism for activation of the EGF receptor catalytic domain by the juxtamembrane segment. Cell, 137(7), pp.1293–1307.
Kawakita, Y. et al., 2013. Design and synthesis of novel pyrimido[4,5-b]azepine derivatives as HER2/EGFR dual inhibitors. Bioorganic & medicinal chemistry, 21(8), pp.2250–2261.
Kovacs, E. et al., 2015. Analysis of the Role of the C-Terminal Tail in the Regulation of the Epidermal Growth Factor Receptor. Molecular and cellular biology, 35(17), pp.3083–3102.
Littlefield, P. et al., 2014. Structural analysis of the EGFR/HER3 heterodimer reveals the molecular basis for activating HER3 mutations. Science signaling, 7(354), p.ra114.
Liu, Q. et al., 2014. Multi-crystal native SAD analysis at 6 keV. Acta crystallographica. Section D, Biological crystallography, 70(Pt 10), pp.2544–2557.
Park, E. et al., 2015. Structure and mechanism of activity-based inhibition of the EGF receptor by Mig6. Nature structural & molecular biology, 22(9), pp.703–711.
Park, J.H. et al., 2012. Erlotinib binds both inactive and active conformations of the EGFR tyrosine kinase domain. Biochemical Journal, 448(3), pp.417–423.
Peng, Y.-H. et al., 2013. Protein kinase inhibitor design by targeting the Asp-Phe-Gly (DFG) motif: the role of the DFG motif in the design of epidermal growth factor receptor inhibitors. Journal of medicinal chemistry, 56(10), pp.3889–3903.
Red Brewer, M. et al., 2013. Mechanism for activation of mutated epidermal growth factor receptors in lung cancer. Proceedings of the National Academy of Sciences of the United States of America, 110(38), pp.E3595–604.
Red Brewer, M. et al., 2009. The juxtamembrane region of the EGF receptor functions as an activation domain. Molecular cell, 34(6), pp.641–651.
Sogabe, S. et al., 2013. Structure-Based Approach for the Discovery of Pyrrolo[3,2-d]pyrimidine-Based EGFR T790M/L858R Mutant Inhibitors. ACS medicinal chemistry letters, 4(2), pp.201–205.
Solca, F. et al., 2012. Target binding properties and cellular activity of afatinib (BIBW 2992), an irreversible ErbB family blocker. The Journal of pharmacology and experimental therapeutics, 343(2), pp.342–350.
Stamos, J., Sliwkowski, M.X. & Eigenbrot, C., 2002. Structure of the epidermal growth factor receptor kinase domain alone and in complex with a 4-anilinoquinazoline inhibitor. The Journal of biological chemistry, 277(48), pp.46265–46272.
Tan, L. et al., 2014. Development of covalent inhibitors that can overcome resistance to first-generation FGFR kinase inhibitors. Proceedings of the National Academy of Sciences of the United States of America, 111(45), pp.E4869–77.
Ward, R.A. et al., 2013. Structure- and reactivity-based development of covalent inhibitors of the activating and gatekeeper mutant forms of the epidermal growth factor receptor (EGFR). Journal of medicinal chemistry, 56(17), pp.7025–7048.
Wood, E.R. et al., 2004. A unique structure for epidermal growth factor receptor bound to GW572016 (Lapatinib): relationships among protein conformation, inhibitor off-rate, and receptor activity in tumor cells. Cancer research, 64(18), pp.6652–6659.
Xu, G. et al., 2008. 4-Amino-6-arylamino-pyrimidine-5-carbaldehyde hydrazones as potent ErbB-2/EGFR dual kinase inhibitors. Bioorganic & medicinal chemistry letters, 18(16), pp.4615–4619.
Yasuda, H. et al., 2013. Structural, biochemical, and clinical characterization of epidermal growth factor receptor (EGFR) exon 20 insertion mutations in lung cancer. Science translational medicine, 5(216), p.216ra177.
Yoshikawa, S. et al., 2013. Structural basis for the altered drug sensitivities of non-small cell lung cancer-associated mutants of human epidermal growth factor receptor. Oncogene, 32(1), pp.27–38.
Yun, C.-H. et al., 2007. Structures of lung cancer-derived EGFR mutants and inhibitor complexes: mechanism of activation and insights into differential inhibitor sensitivity. Cancer cell, 11(3), pp.217–227.
Yun, C.-H. et al., 2008. The T790M mutation in EGFR kinase causes drug resistance by increasing the affinity for ATP. Proceedings of the National Academy of Sciences of the United States of America, 105(6), pp.2070–2075.
Zhang, X. et al., 2006. An allosteric mechanism for activation of the kinase domain of epidermal growth factor receptor. Cell, 125(6), pp.1137–1149.
Zhang, X. et al., 2007. Inhibition of the EGF receptor by binding of MIG6 to an activating kinase domain interface. Nature, 450(7170), pp.741–744.
Zhou, W. et al., 2009. Novel mutant-selective EGFR kinase inhibitors against EGFR T790M. Nature, 462(7276), pp.1070–1074.
