# Supplementary material for: Pockets as structural descriptors of EGFR kinase conformations
Source: PLoS One. 2017 Dec 11;12(12):e0189147. doi: 10.1371/journal.pone.0189147 (PMC5724837; doi:10.1371/journal.pone.0189147)
Supplement: S2 Table — (A) Non-synonymous missense substitutions. (B) Deletions. (C) Insertions. (XLS) [file pone.0189147.s004.xls]

## Sheet: missense-substitutions
Pockets as structural descriptors of EGFR kinase conformations
Marcia Anahi Hasenahuer, German Patricio Barletta, Sebastián Fernández-Alberti, Gustavo Parisi and María Silvina Fornasari											References:
S2 Table. a) non-synonymous missense substitutions
Exon	Domain	Cons_features	aa_wt	aapos	Gen_var_count	Gen_var_count_ocurrence	aa_var_count	aa_var	Pocket/Contact			COSMIC complete curated dataset (targeted screens), version 78, september 2016
17	JM (669-711)		R	675	1	1	1	Q
			R	677	1	5	1	H				Gene name:		EGFR
			R	680	1	1	1	Q				Transcript Accession Number:		ENST00000275493
18			L	688	2	3	2	F,P				Gene CDS length (bp):		3633
			V	689	2	3	2	L,M				UniProtKB id:		P00533
			E	690	1	1	1	K				Protein length (aa) :		1210
			P	691	3	4	2	S,S,T				Cytoplasmic region:		669-1210
			L	692	2	4	2	F,P
			T	693	1	1	1	A				Number of altered positions in protein sequence
			P	694	3	5	2	L,S,S				Non-pocket related	Pocket	Close contact	Total
			S	695	1	1	1	G			JM:	24	0	0	24
		ADi	G	696	2	2	2	E,R			Kinase:	52	36	65	153
		ADi	A	698	1	2	1	T			C-tail:	12	0	2	14
		ADi	P	699	2	2	2	L,S			Total altered aa positions:	88	36	67	191
		ADi and SDi	N	700	3	3	3	D,S,Y			103 out of 191 (54%) amino acid positions altered by missense substitutions in the cytoplasmic region are part of or are close to the main pocket
		ADi and SDi	A	702	4	5	4	D,S,T,V
		ADi and SDi	L	703	4	10	3	F,P,V,V			101 out of 153 (65%) amino acid positions altered by missense substitutions in the kinase domain are part of or are close to the main pocket
		SDi	R	705	2	3	2	G,K
			I	706	1	4	1	T
		ADi and SDi	L	707	3	3	3	F,S,W			Table headers reference
		ADi	K	708	4	6	4	E,M,N,R			Exon:	Exon number
		ADi	E	709	9	100	5	A,A,G,G,H,K,K,V,V			Domain:	Domain of the cytoplasmic region
		ADi	T	710	2	2	1	A,A			Cons_features:	Regions conserved among kinases, important for their function
		ADi	E	711	3	3	2	K,K,V			aa_wt:	Wild-type aminoacid (reference protein sequence UniProt: P00533)
	Kinase (712-979)		F	712	2	4	2	L,S			aa_pos:	Wild-type aminoacid position (reference protein sequence UniProt: P00533)
			K	713	1	2	1	F			Gen_var_count:	Number of different missense substitutions (at DNA sequence) affecting the Wild-type aminoacid.
			K	714	2	4	1	N,N
			I	715	2	2	2	L,S			Gen_var_count_ocurrence:	Total number of missense substitutions (with repetition) observed in COSMIC for each codon (aa_pos)
			V	717	3	3	2	A,A,E	c
			L	718	4	7	3	M,P,P,V	p		aa_var_count:	Number of different aminoacids resulting from the different missense susbtitutions
		Gly-rich loop (719-724)	G	719	10	384	5	A,A,C,C,C,D,D,S,S,V	p
			S	720	5	18	3	F,F,P,P,T	p		aa_var:	All the aminoacids produced by the different missense substitutions
			G	721	4	7	4	A,D,S,W	p		Pocket/Contact	Depicts if a position is in main pocket (p) or is a non-pocket position with at least one contact with a pocket residue in one conformer PDB (c)
			A	722	1	2	1	V	p
			F	723	2	2	2	L,S	p		Note: Because of genetic code degeneracy, the Gen_var_count:aa_var_count ratio is not 1:1, and the same aminoacid can be observed many times in aa_var column
			G	724	3	10	2	D,S,S	p
			T	725	3	5	2	A,M,M	c
		CS	V	726	1	1	1	M	p
			Y	727	2	4	2	C,H	c		Abbreviations used in Cons_features column
19			G	729	3	5	2	E,E,R	c		CS	Catalytic spine. Residues: V726, A743, L798, V843, L844, V845, T903, L907
			L	730	1	2	1	F			RS	Regulatory spine. Residues: E762, M766, L777, H835, F856
		SDi	W	731	2	2	2	L,R			SDi	Symmetric dimer interface obtained with PISA, using PDB: 3GT8. Comprises residues: N700, Q701, A702, L703, L704, R705, L707, W731, P733, E734, G735, E736, K737, V738, K739, I740, P741, V742, R776, L778, G779, G789, T790, Q791, L792, P794, F795, Y801, E804, H805, N808, K846, P848, K852, H988, P992, T993, D994, N996, F997, Y998, A1000, L1001, M1002, D1003, E1004, E1005, D1006
			I	732	1	1	1	T
		SDi	P	733	5	9	3	L,L,S,S,T
			E	734	4	4	3	G,K,K,Q
			G	735	1	4	1	S			ADi	Asymmetric dimer interface obtained with PISA, using PDB: 3IKA. Includes residues. I926, L927, E928, K929, G930, E931, R932, L933, P934, Q935, C939, I941, D942, Y944, M945, K949, W951, D954, D956, Q976, R977, V980, G696, E697, A698, P699, N700, Q701, A702, L703, L704, L707, K708, E709, T710, E711, A750
			E	736	1	1	1	G
			K	737	2	2	2	G,T
			V	738	1	2	1	G
			I	740	3	3	2	T,T,V	c
			P	741	3	7	3	H,L,S	c		Coloring used in Gen_var_count_ocurrence column, according to the number of observed missense substitutions per site
			V	742	3	6	2	A,I,I	c
		AxK motif (743-745), and CS (743)	A	743	5	8	4	P,S,T,V,V	p
			I	744	3	3	3	M,T,V	c			0	(sites not listed in table)
			K	745	1	1	1	R	p			1-9
		Pre-aC helix (746-752) and ADi (750)	E	746	4	7	3	I,K,V,V	c			10-99
			L	747	5	32	3	P,P,S,S,V	c			100-999
			R	748	3	4	2	I,K,K	c			1000≤
			E	749	2	3	2	G,K	c
			A	750	3	6	2	P,P,T	c
			T	751	4	11	3	A,I,I,L	c
			S	752	4	5	3	F,F,P,Y
		aC helix (753-767), RS (766)	P	753	4	14	3	F,L,S,S
			K	754	7	11	5	A,E,E,I,Q,R,R	c
			A	755	2	3	2	D,T	c
			N	756	3	3	2	S,S,Y
			K	757	4	5	3	M,N,R,R	c
			E	758	5	5	3	D,G,G,K,K	c
			I	759	2	2	2	N,V	c
			D	761	4	16	3	G,N,Y,Y	c
20			A	763	2	2	2	D,V	c
			Y	764	1	1	1	S
			V	765	3	7	2	G,M,M	c
			M	766	1	1	1	T	p
			A	767	1	4	1	V	c
		Post-C helix (768-775)	S	768	5	206	3	C,I,I,N,N
			V	769	5	18	3	A,L,L,M,M	c
			D	770	2	4	1	N,N
			P	772	2	3	2	H,S
			H	773	6	22	4	L,L,P,R,R,Y
			V	774	3	10	2	L,M,M	c
			C	775	3	4	2	R,Y,Y	p
		SDi	R	776	8	27	5	C,C,G,H,H,L,S,S	c
		RS	L	777	1	2	1	Q	c
		SDi	G	779	8	14	5	C,C,D,F,F,S,S,V	c
			I	780	2	2	2	S,T	c
			L	782	2	2	2	N,P
			T	783	2	3	1	I,I
			S	784	4	9	3	F,F,P,Y
			T	785	5	8	4	A,I,I,N,P
			V	786	2	11	1	M,M
			Q	787	2	2	1	R,R	c
			L	788	1	2	1	F	p
		Gate keeper (790) and SDi	T	790	3	1174	2	A,M,M	p
		SDi	L	792	1	2	1	P	p
			M	793	1	1	1	I	p
		SDi	F	795	2	3	1	S,S
			G	796	7	14	4	A,A,D,D,S,S,V	p
			C	797	2	9	2	S,Y	p
		CS	L	798	3	5	3	F,H,V	c
			L	799	1	2	1	R	p
			D	800	1	1	1	N	p
		SDi	Y	801	2	4	2	C,H	c
			V	802	4	8	3	A,F,I,I	c
			R	803	2	3	2	L,Q	p
		SDi	E	804	3	5	2	G,K,K	c
			H	805	3	4	3	I,L,Y	c
			K	806	4	8	3	A,E,E,R	c
			D	807	3	3	2	G,N,N	c
			G	810	4	7	3	A,D,D,S
			S	811	2	3	2	F,P
			Q	812	1	1	1	R
			Y	813	1	1	1	C
			L	814	1	3	1	P
			L	815	1	1	1	P
			C	818	1	1	1	Y
			V	819	2	3	2	A,E
			Q	820	1	1	1	R
			I	821	1	2	1	T
21			M	825	1	1	1	I
			N	826	2	3	2	D,S
			L	828	1	1	1	M	c
			E	829	2	3	2	K,Q
			D	830	1	1	1	N
			R	831	5	13	3	C,C,H,H,L	c
			R	832	3	4	3	C,H,L
			L	833	5	40	3	F,F,V,V,W	c
			V	834	4	15	3	A,L,L,M	c
		RS (835) and Catalytic loop (835-842)	H	835	2	16	1	L,L	c
			R	836	5	9	3	C,C,H,S,S	p
			D	837	2	3	2	G,N	p
			L	838	2	4	2	P,V	c
			A	839	3	6	2	T,T,V	p
			A	840	2	4	1	T,T	c
			R	841	1	2	1	K	p
			N	842	2	3	2	D,S	p
		CS	V	843	3	11	2	I,I,L	c
			L	844	2	2	2	P,V	p
			V	845	4	4	2	A,A,M,M	c
		SDi	K	846	1	1	1	R	c
			T	847	3	11	2	A,I,I
		SDi	P	848	2	21	1	L,L
			Q	849	1	2	1	R
			H	850	5	8	4	D,D,N,R,Y
			V	851	3	7	2	A,I,I	c
		SDi	K	852	2	2	2	N,R	c
			I	853	1	1	1	T	c
			T	854	4	6	3	A,A,I,S	p
		Activation segment (855-896), RS (856), DFG motif (855-858)	D	855	3	5	2	G,N,N	p
			F	856	3	4	3	L,S,Y	p
			G	857	4	10	2	E,E,R,R	p
			L	858	15	9763	9	A,G,K,M,M,P,Q,Q,R,R,R,R,R,V,W	p
			A	859	3	10	2	D,T,T	c
			K	860	3	7	2	E,I,I	c
			L	861	10	398	8	E,F,G,K,P,Q,Q,R,R,V	c
			L	862	5	5	4	P,Q,Q,R,V	c
			G	863	4	9	2	D,D,S,S	c
			A	864	3	7	3	E,T,V	c
			E	865	1	1	1	K	c
			E	866	7	9	5	D,D,G,K,K,Q,V	c
			E	868	5	8	4	D,G,G,K,V	c
			Y	869	1	1	1	C	c
			H	870	4	8	3	N,R,R,Y	c
			A	871	6	19	4	E,G,G,T,V,V	c
			E	872	2	2	2	G,K	c
			G	873	3	6	2	E,E,Q	p
			G	874	2	4	1	S,S	p
			K	875	1	1	1	R	p
22			E	884	1	2	1	K	c
			V	897	2	2	2	A,I
23			T	909	1	1	1	S	c
			S	921	1	1	1	R	p
24		ADi	D	956	1	1	1	N
			R	958	1	1	1	H
			R	962	1	1	1	C
			E	967	1	2	1	K
			F	968	1	1	1	L
25	C-tail (980-1210)		D	984	1	1	1	N
		SDi	F	997	1	1	1	V	c
			V	1011	1	1	1	M
			D	1012	1	1	1	H	c
			G	1022	1	1	1	S
			R	1031	1	1	1	Q
26			S	1045	1	2	1	F
			T	1046	1	1	1	I
			V	1047	1	1	1	M
			A	1048	1	2	1	V
28			A	1118	1	1	1	T
			P	1136	1	1	1	L
			N	1140	1	1	1	S
			A	1158	1	1	1	P
					Total:	12958

## Sheet: deletions
Pockets as structural descriptors of EGFR kinase conformations
Marcia Anahi Hasenahuer, German Patricio Barletta, Sebastián Fernández-Alberti, Gustavo Parisi and María Silvina Fornasari											References:
S2 Table. b) Insertions
Exon	Domain	Cons_features	aa_wt	aapos/start_end	gen_var_count	gen_var_count_ocurrence	aa_var_count	aa_var	Pocket/Contact				COSMIC complete curated dataset (targeted screens), version 78, september 2016
18	JM (669-711)	ADi	E709	709	1	1	1	fs*1
			E709_T710	709_710	5	22	4	>A,>D,>D,>G,>M					Gene name:		EGFR
	Kinase (912-979)	Gly-rich loop (719-724)	G719	719	1	1	1	fs*29	p				Transcript Accession Number:		ENST00000275493
19 (and 20)		AxK motif (743-745), Pre-aC helix (746-752),aC helix (753-767), Post-aC helix (768-775), RS (766), ADi (750)	I744_E749	744_749	1	1	1	>LKR	p and c				Gene CDS length (bp):		3633
			I744_A750	744_750	1	1	1	>VK					UniProtKB id:		P00533
			K745_L747	745_747	1	1	1	del					Protein length (aa) :		1210
			K745_E749	745_749	2	14	2	del,delKELRE					Cytoplasmic region:		669-1210
			K745_A750	745_750	2	19	2	del,delKELREA
			E746	746	1	2	1	delE					Number of altered positions in protein sequence
			E746_R748	746_748	1	2	1	del					Non-pocket related	Pocket&Contact	Total
			E746_E749	746_749	3	14	3	del,delELRE,>Y				JM:	2	0	2
			E746_A750	746_750	21	3454	15	>A,>AP,>AP,del,del,delELREA,delELREA,>DP,>DP,>EP,>GP,>IP,>IP,>KP,>Q,>QP,>RP,>S,>V,>VP,>VP				Kinase:	3	73	81
			E746_T751	746_751	32	130	15	>A,>A,>A,>C,>CT,del,delELREAT,delELREAT,>I,>I,>I,>IP,>IP,>IP,>L,>L,>L,>LS,>P,>Q,>Q,>S,>S,>VA,>VA,>V,>V,>V,>V,>VP,>VP,>VP				C-tail:	0	0	0
			E746_S752	746_752	16	164	8	>A,>A,>D,del,delELREATS,>I,>I,>I,>IV,>T,>V,>V,>V,>V,>V,>V				Total altered aa positions:	5	73	83
			E746_P753	746_753	7	18	6	>AT,del,>IS,>LS,>VQ,>VS,>VS				73 out of 83 (88%) aminoacid positions altered by insertions in the cytoplasmic region are part of or are close to the main pocket
			E746_A755	746_755	1	1	1	del
			L747	747	1	3	1	del
			L747_R748	747_748	1	1	1	del			Table headers reference
			L747_E749	747_749	4	30	4	>C,del,delLRE,>P			Exon:	Exon number
			L747_A750	747_750	9	198	5	>C,del,>E,>P,>P,>P,>P,>P,>S			Domain:	Domain of the cytoplasmic region
			L747_T751	747_751	19	262	9	>A,>A,del,delLREAT,delLREAT,delLREAT,>F,>N,>N,>P,>P,>P,>PT,>Q,>Q,>Q,>Q,>S,>S			Cons_features:	Regions conserved among kinases, important for their function
			L747_S752	747_752	9	101	6	del,delLREATS,>Q,>Q,>QH,>QH,>QH,>QR,>V			aa_wt:	Wild-type aminoacids (reference protein sequence UniProt: P00533)
			L747_P753	747_753	11	353	7	>A,>C,>CG,del,delLREATSP,>Q,>Q,>Q,>S,>S,>S			aa_pos/start_end:	Wild-type aminoacid position or combination of start_end positions (reference protein sequence UniProt: P00533)
			L747_K754	747_754	5	6	5	>ANKG,delLREATSPK,>GC,>N,>ST			Gen_var_count:	Number of different deletions and indels (at DNA sequence) affecting the Wild-type aminoacids
			L747_A755	747_755	6	9	5	>AN,>AT,del,>SKG,>SKG,>SKS
			L747_N756	747_756	1	1	1	>SKDD			Gen_var_count_ocurrence:	Total number of deletions (with repetition) observed in COSMIC for each codon (aa_pos) or combination of start_end positions
			R748_S752	748_752	1	1	1	del
			R748_P753	748_753	1	2	1	del			aa_var_count:	Number of different alterations resulting from the different deletions and indels
			E749_P753	749_753	1	1	1	>Q
			E749_E758	749_758	1	2	1	>QP			aa_var:	All the aminoacids produced by the different deletions and indels
			A750_K754	750_754	1	2	1	del			Pocket/Contact	Depicts if a position is in main pocket (p) or is a non-pocket position with at least one contact with a pocket residue in one conformer PDB (c)
			A750_K757	750_757	1	2	1	del
			A750_E758	750_758	4	5	3	delATSPKANKE,del,>P,>P			Note: Because of genetic code degeneracy, the Gen_var_count:aa_var_count ratio is not 1:1, and the same aminoacid can be observed many times in aa_var column
			A750_I759	750_759	2	2	2	>GS,>PT
			T751_E758	751_758	4	5	3	>A,del,delTSPKANKE,delTSPKANKE
			T751_I759	751_759	11	25	6	>AC,del,>N,>N,>N,>N,>NKA,>REA,>S,>S,>S			Variations references (according to HGVS recommendations)
			S752_I759	752_759	3	27	2	del,delSPKANKEI,delSPKANKEI			del	Inframe deletion
			S752_V769	752_769	1	1	1	del			>	Inframe indel
			P753_I759	753_759	1	1	1	delPKANKEI			fs*n	Frameshift deletion that produces a stop codon n codons after the insertion point
			N756_L760	756_760	1	1	1	del
20		Post-aC helix (768-775)	V774	774	1	1	1	del	c		Abbreviations used in Cons_features column
		Gate keeper (790) and SDi	I789_L792	789_792	1	1	1	del	p		CS	Catalytic spine. Residues: V726, A743, L798, V843, L844, V845, T903, L907
			Q791	791	1	1	1	fs*35	p		RS	Regulatory spine. Residues: E762, M766, L777, H835, F856
			W817	817	1	1	1	fs*9			SDi	Symmetric dimer interface obtained with PISA, using PDB: 3GT8. Comprises residues: N700, Q701, A702, L703, L704, R705, L707, W731, P733, E734, G735, E736, K737, V738, K739, I740, P741, V742, R776, L778, G779, G789, T790, Q791, L792, P794, F795, Y801, E804, H805, N808, K846, P848, K852, H988, P992, T993, D994, N996, F997, Y998, A1000, L1001, M1002, D1003, E1004, E1005, D1006
21			Y827_R832	827_832	1	1	1	del
			V834	834	1	1	1	del
		Activation segment (855-896), RS (856), DFG motif (855-858)	A859_L883	859_883	2	2	1	>V,>V	p and c
					Total:	4894					ADi	Asymmetric dimer interface obtained with PISA, using PDB: 3IKA. Includes residues. I926, L927, E928, K929, G930, E931, R932, L933, P934, Q935, C939, I941, D942, Y944, M945, K949, W951, D954, D956, Q976, R977, V980, G696, E697, A698, P699, N700, Q701, A702, L703, L704, L707, K708, E709, T710, E711, A750
											Coloring used in Gen_var_count_ocurrence column, according to the number of observed deletions per site
												0	(sites not listed in table)
												1-9
												10-99
												100-999
												1000≤

## Sheet: insertions
Pockets as structural descriptors of EGFR kinase conformations
Marcia Anahi Hasenahuer, German Patricio Barletta, Sebastián Fernández-Alberti, Gustavo Parisi and María Silvina Fornasari
											References:
S2 Table. c) insertions
Exon	Domain	Cons_features	aa_wt	aa_pos	gen_var_count	gen_var_count_ocurrence	aa_var_count	aa_var	Pocket/Contact			COSMIC complete curated dataset (targeted screens), version 78, september 2016
19	Kinase (712-979)	AxK motif (743-745)	I744_K745	744_745	1	5	1	insKIPVAI	p and c
			K745_E746	745_746	9	24	4	insIPVAIK,insIPVAIK,insIPVAIK,insIPVAIK,insIPVAIK,insTPVAIK,insTPVAIK,insVPVAIK,>PVAIK				Gene name:		EGFR
		aC helix (753-767)	N756_K757	756_757	1	1	1	insN	p and c			Transcript Accession Number:		ENST00000275493
			D761_E762	761_762	2	6	1	insEAFQ,insEAFQ				Gene CDS length (bp):		3633
20			A763_Y764	763_764	2	16	1	insFQEA,insFQEA				UniProtKB id:		P00533
			Y764_V765	764_765	1	1	1	insHH				Protein length (aa) :		1210
			V765_M766	765_766	1	1	1	insMAS				Cytoplasmic region:		669-1210
			A767_S768	767_768	4	5	4	insIA,insSVG,insTLA,insYVM
		Post-C helix (768-775)	S768_V769	768_769	2	2	2	insAWT,insVAS	c			Number of altered positions in protein sequence
			(768_770)	768_770)	1	1	1	insRCD				Non-pocket related	Pocket&Contact	Total
			V769_D770	769_770	14	88	10	insANV,insASV,insASV,insASV,insASV,insASV,insCV,insERG,insGGTR,insGRV,insGSV,insGV,insGVV,insMASVD			JM:	0	0	0
			D770	770	5	16	4	fs*61,>GF,>GI,>GY,>GY			Kinase:	8	16	24
			N771	771	12	13	10	>GF,>GF,>GH,>GT,>GY,>GY,>SGH,>SH,>SY,>TH,>VH,>YG			C-tail:	0	0	0
			D770_N771	770_771	26	88	20	>AGG,insAPW,insAWT,insD,insG,insG,insG,insGD,insGD,insGF,insGL,insGL,insGT,insH,insMATP,insPAW,insSN,insSVD,insSVD,insSVD,insSVE,insSVP,insSVQ,insT,insVDSVDNP,insY			Total altered aa positions:	8	16	24
			N771_P772	771_772	12	20	8	insG,insH,insH,insN,insN,insN,insRH,insTQPNP,insV,insVDN,>SVDNR,>SVDNR			16 out of 24 (66%) aminoacid positions altered by deletions in the cytoplasmic region (specifically in kinase domain) are part of or are close to the main pocket
			P772_H773	772_773	14	28	13	insDHP,insDNP,insDNP,insNP,insPNP,insPR,insQCP,insQV,insTHP,insTP,insV,insVDN,insX,insYNP
			H773	773	2	4	2	>NPY,>PNPY			Table headers reference
			H773_V774	773_774	18	73	11	insAH,insAH,insG,insGH,insGNPH,insGNPH,insH,insH,insNH,insNPH,insNPH,insNPH,insNPHT,insPH,insPH,insPH,insQ,insTQPP	c		Exon:	Exon number
			V774	774	1	1	1	>HC	c		Domain:	Domain of the cytoplasmic region
			V774_C775	774_775	7	14	3	insHV,insHV,insHV,insHV,insHV,insPHV,insPR	p and c		Cons_features:	Regions conserved among kinases, important for their function
		SDi	Y801	801	1	1	1	fs*1	c		aa_wt:	Wild-type aminoacids (reference protein sequence UniProt: P00533)
			W817	817	1	1	1	fs*1			aa_pos/start_end:	Wild-type aminoacid position or combination of start_end positions (reference protein sequence UniProt: P00533)
			Q820	820	1	1	1	fs*7			Gen_var_count:	Number of different insertions (at DNA sequence) affecting the Wild-type aminoacids
21		Activation segment (855-896)	A859	859	1	1	1	fs*38	c
					Total:	411					Gen_var_count_ocurrence:	Total number of insertions (with repetition) observed in COSMIC for each codon (aa_pos) or combination of start_end positions
											aa_var_count:	Number of different alterations resulting from the different insertions
											aa_var:	All the aminoacids produced by the different insertions
											Pocket/Contact	Depicts if a position is in main pocket (p) or is a non-pocket position with at least one contact with a pocket residue in one conformer PDB (c)
											Abbreviations used in Cons_features column
											CS	Catalytic spine. Residues: V726, A743, L798, V843, L844, V845, T903, L907
											RS	Regulatory spine. Residues: E762, M766, L777, H835, F856
											SDi	Symmetric dimer interface obtained with PISA, using PDB: 3GT8. Comprises residues: N700, Q701, A702, L703, L704, R705, L707, W731, P733, E734, G735, E736, K737, V738, K739, I740, P741, V742, R776, L778, G779, G789, T790, Q791, L792, P794, F795, Y801, E804, H805, N808, K846, P848, K852, H988, P992, T993, D994, N996, F997, Y998, A1000, L1001, M1002, D1003, E1004, E1005, D1006
											ADi	Asymmetric dimer interface obtained with PISA, using PDB: 3IKA. Includes residues. I926, L927, E928, K929, G930, E931, R932, L933, P934, Q935, C939, I941, D942, Y944, M945, K949, W951, D954, D956, Q976, R977, V980, G696, E697, A698, P699, N700, Q701, A702, L703, L704, L707, K708, E709, T710, E711, A750
											Coloring used in Gen_var_count_ocurrence column, according to the number of observed deletions per site
												0	(sites not listed in table)
												1-9
												10-99
												100-999
												1000≤
